# Supplementary material for: In Vivo Verification of Treatment Source Dwell Times in Brachytherapy of Postoperative Endometrial Carcinoma: A Feasibility Study
Source: J Pers Med. 2022 May 31;12(6):911. doi: 10.3390/jpm12060911 (PMC9224704; doi:10.3390/jpm12060911)
Supplement: Supplementary file 1 [file jpm-12-00911-s001.zip]

Archive with 1 entries (1 files):
- jpm-1682172-supplementary.pdf
